# Supplementary material for: Genomic insights into virulence factors affecting tissue-invasive Klebsiella pneumoniae infection
Source: Ann Clin Microbiol Antimicrob. 2022 Feb 5;21:2. doi: 10.1186/s12941-022-00494-7 (PMC8817621; doi:10.1186/s12941-022-00494-7)
Supplement: Supplementary file 1 — Additional file 1: Table S1. Data set of 112 Klebsiella pneumoniae isolates in AIH, Japan for genomic analyses. [file 12941_2022_494_MOESM1_ESM.xlsx]

## Sheet: Sheet1
Table S1. Data set of 112 Klebsiella pneumoniae isolates in AIH, Japan for genomic analyses
Strain no.	Pathogenicity	MDR	String test	Sequence type	K locus	O locus	Yersiniabactin	Colibactin	Aerobactin	Salmochelin	rmpA	rmpA2
KP17002AIH	cKp	–	+	ST412	KL57	O3b	–	–	+	+	–	+
KP17004AIH	Colonization	–	+	ST86	KL2	O1v1	+	–	+	+	+	+
KP17005AIH	Colonization	–	+	ST65	KL2	O1v2	+	+	+	+	+	+
KP17006AIH	Colonization	–	+	ST65	KL2	O1v2	+	+	+	+	+	+
KP17008AIH	cKp	–	+	ST65	KL2	O2v2	+	+	+	+	+	+
KP17009AIH	hvKp	–	+	ST82	KL1	O1v1	–	–	+	–	+	–
KP17010AIH	hvKp	–	+	ST35	KL108	O1v2	+	–	–	+	+	–
KP17011AIH	Colonization	–	+	ST17	KL25	O5	+	–	–	+	+	–
KP17012AIH	Colonization	–	+	ST23	KL1	O1v2	+	+	+	+	+	+
KP17013AIH	Colonization	–	+	ST23	KL1	O1v2	+	+	+	+	+	+
KP17014AIH	cKp	–	+	ST23	KL1	O1v2	+	+	+	+	+	+
KP17015AIH	cKp	–	+	ST86	KL2	O1v1	+	–	+	+	+	+
KP17016AIH	cKp	–	+	ST23	KL1	O1v2	+	+	+	+	+	+
KP17017AIH	cKp	–	+	ST86	KL2	O1v1	+	–	–	+	+	–
KP17018AIH	cKp	–	+	ST86	KL2	O1v1	+	–	+	+	+	+
KP17019AIH	cKp	–	+	ST412	KL57	O3b	–	–	+	+	+	+
KP17020AIH	Colonization	–	+	ST268	KL20	O2v1	+	+	+	+	+	+
KP17021AIH	cKp	–	+	ST375	KL2	O2v2	–	–	+	+	+	+
KP17022AIH	cKp	AmpC	+	ST65	KL2	O1v2	–	–	+	+	+	+
KP17023AIH	cKp	–	+	ST412	KL57	O3b	+	–	+	+	–	+
KP17024AIH	cKp	–	+	ST65	KL2	O1v2	+	+	+	–	+	+
KP17025AIH	hvKp	–	+	ST65	KL2	O1v2	+	+	+	+	+	+
KP18001AIH	hvKp	–	+	ST86	KL2	O1v1	+	–	+	+	+	+
KP18002AIH	Colonization	–	+	ST359	KL55	O1/O2v2	–	–	–	–	–	–
KP18003AIH	hvKp	–	+	ST82	KL1	O1v1	–	–	+	–	+	–
KP18004AIH	cKp	ESBL	+	ST268	KL20	O2v1	+	+	+	+	+	+
KP18005AIH	hvKp	–	+	ST23	KL1	O1v2	+	+	+	+	+	+
KP18006AIH	cKp	–	+	ST268	KL20	O2v1	+	+	+	+	+	–
KP18007AIH	Colonization	ESBL	+	ST25	KL2	O1v2	+	–	–	–	–	–
KP18008AIH	cKp	–	+	ST660	KL16	O1v1	+	–	+	+	+	+
KP18009AIH	cKp	–	+	ST1083	–	O1v1	–	–	–	–	–	–
KP18010AIH	cKp	ESBL	+	ST86	KL2	O1v1	–	–	+	+	+	–
KP18011AIH	cKp	–	+	ST86	KL2	O1v1	–	–	+	+	+	+
KP18012AIH	hvKp	–	+	ST86	KL2	O1v1	+	–	+	+	+	+
KP18013AIH	cKp	–	+	ST375	KL2	O1/O2v2	–	–	+	+	+	+
KP18014AIH	cKp	–	+	ST65	KL2	O1v2	+	+	+	+	+	+
KP18015AIH	cKp	–	+	ST23	KL1	O1v2	+	+	+	+	+	+
KP18016AIH	hvKp	–	+	ST29	KL54	O1v2	+	–	+	+	+	+
KP18017AIH	cKp	–	+	ST36	KL62	O2v1	+	+	+	+	+	+
KP18018AIH	Colonization	–	+	ST23	KL1	O1v2	+	+	+	+	–	+
KP18019AIH	Colonization	–	+	ST268	KL20	O2v1	+	+	+	+	+	+
KP18020AIH	Colonization	–	+	ST65	KL2	O1v2	+	+	+	+	+	+
KP18021AIH	Colonization	–	+	ST65	KL2	O1v2	+	+	+	+	+	+
KP18022AIH	cKp	–	+	ST36	KL62	O2v1	+	+	+	+	+	+
KP18023AIH	cKp	–	+	ST86	KL2	O1v1	–	–	+	+	+	+
KP18024AIH	cKp	–	+	ST65	KL2	O1v2	+	+	+	+	+	+
KP18025AIH	cKp	–	+	ST35	KL62	O1v1	+	–	–	–	–	–
KP18026AIH	cKp	ESBL	+	ST268	KL20	O2v1	+	+	+	+	+	+
KP18028AIH	cKp	–	+	ST200	–	O3b	–	–	–	–	–	–
KP18029AIH	cKp	–	+	ST86	KL2	O1v1	–	–	+	+	+	+
KP18031AIH	Colonization	–	+	ST86	KL2	O1v1	+	–	+	+	+	+
KP18035AIH	cKp	–	0	ST36	KL102	O2v2	–	–	–	–	–	–
KP18036AIH	cKp	–	0	ST111	KL113	O1v2	+	–	–	–	–	–
KP18038AIH	cKp	–	0	ST17	KL122	O2v2	–	–	–	–	–	–
KP18039AIH	cKp	–	0	ST1290	KL49	O3b	–	–	–	–	–	–
KP18041AIH	cKp	–	0	ST950	KL7	O1v1	–	–	–	–	–	–
KP18042AIH	cKp	–	0	ST1799	–	O1v1	+	–	–	–	–	–
KP18043AIH	cKp	–	0	ST134	KL25	O5	–	–	–	–	–	–
KP18044AIH	cKp	–	0	ST1117	KL117	O1v1	+	–	–	–	–	–
KP18045AIH	cKp	–	+	ST14	KL2	O1v1	+	–	–	–	–	–
KP18046AIH	cKp	–	0	ST29	KL54	O1/O2v2	–	–	–	–	–	–
KP18047AIH	cKp	ESBL	0	ST323	KL21	O3b	+	–	+	–	–	–
KP18048AIH	cKp	–	0	ST585	KL15	O4	–	–	–	–	–	–
KP18050AIH	Colonization	–	+	ST82	KL1	O1v1	–	–	+	–	+	–
KP18052AIH	cKp	–	0	ST420	KL102	OL101	–	–	–	–	–	–
KP18053AIH	cKp	–	0	ST37	KL51	O2v2	–	–	–	–	–	–
KP18054AIH	hvKp	–	+	ST23	KL1	O1v2	+	+	+	+	–	–
KP18055AIH	cKp	–	0	ST661	KL140	O2v2	–	–	–	–	–	–
KP18057AIH	cKp	–	0	ST14	KL2	O1v1	–	–	–	–	–	–
KP18058AIH	cKp	–	+	ST25	KL2	O1v1	–	–	+	+	+	+
KP18059AIH	Colonization	–	+	ST268	KL20	O2v1	+	+	+	+	+	+
KP18060AIH	cKp	–	0	ST1715	KL17	O1v1	–	–	–	–	–	–
KP18061AIH	cKp	–	0	ST36	KL27	O2v2	–	–	–	–	–	–
KP18062AIH	hvKp	–	+	ST82	KL1	O1v1	–	–	+	–	+	–
KP18064AIH	cKp	–	+	ST65	KL2	O1v2	–	–	+	+	+	+
KP18065AIH	hvKp	–	0	ST65	KL2	O1v2	–	–	+	+	+	+
KP18066AIH	hvKp	–	+	ST23	KL1	O1v2	+	+	+	+	+	+
KP18067AIH	cKp	–	0	ST45	KL43	O2v1	+	–	–	–	–	–
KP18068AIH	cKp	–	+	ST375	KL2	O1/O2v2	–	–	+	+	+	+
KP18069AIH	Colonization	ESBL	0	ST323	KL21	O3b	+	–	–	–	–	–
KP18070AIH	Colonization	–	0	ST1141	–	O3b	–	–	–	–	–	–
KP18071AIH	cKp	–	0	ST37	KL15	O4	–	–	–	–	–	–
KP18073AIH	cKp	–	0	ST2441	KL14	O3b	+	–	–	–	–	–
KP18075AIH	Colonization	–	+	ST20	–	O1v1	–	–	–	–	–	–
KP18076AIH	Colonization	–	+	ST268	KL20	O2v1	–	–	+	+	–	–
KP18077AIH	Colonization	–	+	ST412	KL57	O3b	–	–	+	+	+	+
KP18078AIH	Colonization	–	+	ST268	KL20	O2v1	–	–	+	+	+	+
KP18079AIH	cKp	–	0	ST432	KL57	O3b	–	–	–	–	–	–
KP18080AIH	cKp	–	+	ST23	KL1	O1v2	+	+	+	+	+	+
KP19001AIH	hvKp	–	+	ST65	KL2	O1v2	–	–	+	+	+	+
KP19002AIH	hvKp	–	0	ST1017	KL58	O3b	–	–	–	–	–	–
KP19003AIH	Colonization	–	0	ST268	KL20	O2v1	+	+	+	+	–	+
KP19004AIH	hvKp	–	0	ST29	KL54	O1v2	+	–	–	+	+	–
KP19005AIH	hvKp	–	+	ST23	KL1	O1v2	+	+	+	+	+	+
KP19007AIH	hvKp	–	+	ST2039	KL2	O1v1	+	+	+	+	+	–
KP19008AIH	hvKp	–	+	ST82	KL1	O1v1	–	–	+	–	+	–
KP19009AIH	cKp	–	0	ST730	KL117	O1v2	–	–	–	–	–	–
KP19010AIH	cKp	–	+	ST86	KL2	O1v1	–	–	+	+	+	–
KP19012AIH	cKp	–	+	ST86	KL2	O1v1	–	–	+	+	+	+
KP19013AIH	cKp	–	0	ST45	KL62	O2v1	+	–	–	–	–	–
KP19015AIH	Colonization	–	+	ST45	KL62	O2v1	+	–	–	–	–	–
KP19016AIH	cKp	AmpC	0	ST268	KL20	O2v1	+	+	+	+	+	+
KP19017AIH	cKp	–	+	ST784	KL146	O1v2	–	–	–	–	–	–
KP19018AIH	cKp	–	0	ST966	KL102	O2v1	–	–	–	–	–	–
KP19019AIH	Colonization	CRE	0	ST268	KL20	O2v1	+	+	+	+	+	+
KP19021AIH	cKp	–	0	ST36	KL62	O2v1	+	+	+	+	+	+
KP19022AIH	cKp	–	0	ST23	KL1	O1v2	+	+	+	+	+	+
KP19023AIH	hvKp	–	+	ST36	KL62	O2v1	+	+	+	+	+	+
KP19024AIH	cKp	–	0	ST490	KL3	O2v2	–	–	–	–	–	–
KP19025AIH	cKp	–	0	ST309	KL42	O4	–	–	–	–	–	–
KP19026AIH	cKp	–	+	ST86	KL2	O1v1	–	–	+	+	+	+
KP19027AIH	Colonization	–	+	ST218	–	O2v2	–	–	+	+	+	+
